# Supplementary material for: Active Secondary Metabolites from Root-Associated Endophytic Fungus Aspergillus tubingensis ZMGR14 and Their Activities Against Plant Pathogenic Fungi
Source: Biology (Basel). 2026 May 21;15(10):812. doi: 10.3390/biology15100812 (PMC13203383; doi:10.3390/biology15100812)
Supplement: Supplementary file 1 [file biology-15-00812-s001.zip]

Archive with 3 entries (3 files):
- Figure S1.png
- Table S1.pdf
- Text S1.pdf
